# Supplementary material for: Do grandparents compete with or support their grandchildren? In Guatemala, paternal grandmothers may compete, and maternal grandmothers may cooperate
Source: R Soc Open Sci. 2016 Apr 20;3(4):160069. doi: 10.1098/rsos.160069 (PMC4852644; doi:10.1098/rsos.160069)
Supplement: Full information for all models. [file rsos160069supp1.xlsx]

## Sheet: Sheet1
Babies
HAZ	Coef.	Std. Err.	t	P>t	[95% Conf.	Interval]	n=523	HAZ	Coef.	Std. Err.	t	P>t	[95% Conf.	Interval]	N=522	HAZ	Coef.	Std. Err.	t	P>t	[95% Conf.	Interval]	N=522
Contact with matGM (ref: dead)								Contact with matGM (ref: dead)								Contact with matGM (ref: dead)
never (alive)	-0.275077	0.317299	-0.87	0.386	-0.89852	0.348367		never (alive)	-0.274186	0.316782	-0.87	0.387	-0.89663	0.348258		never (alive)	-0.274625	0.321721	-0.85	0.394	-0.906802	0.357551
once a month or less	0.265216	0.178984	1.48	0.139	-0.0864613	0.616892		once a month or less	0.304415	0.179935	1.69	0.091	-0.0491392	0.65797		once a month or less	0.331529	0.190647	1.74	0.083	-0.0430878	0.706147
regularly, at least once a fortnight	0.132713	0.165222	0.8	0.422	-0.191923	0.457349		regularly, at least once a fortnight	0.200642	0.168746	1.19	0.235	-0.130926	0.532211		regularly, at least once a fortnight	0.213929	0.184458	1.16	0.247	-0.148529	0.576387
daily	0.0348099	0.219097	0.16	0.874	-0.395681	0.465301		daily	0.140006	0.225126	0.62	0.534	-0.302343	0.582356		daily	0.192326	0.23913	0.8	0.422	-0.27756	0.662211
coresident	-0.0719014	0.303115	-0.24	0.813	-0.667475	0.523673		coresident	0.0096804	0.311532	0.03	0.975	-0.602449	0.62181		coresident	0.101204	0.325504	0.31	0.756	-0.538406	0.740814
Contact with patGM (ref: dead)								Contact with patGM (ref: dead)								Contact with patGM (ref: dead)
never (alive)	-0.425773	0.384622	-1.11	0.269	-1.1815	0.32995		never (alive)	-0.519557	0.388233	-1.34	0.181	-1.2824	0.243282		never (alive)	-0.5222	0.392992	-1.33	0.185	-1.29442	0.250023
once a month or less	-0.271002	0.199904	-1.36	0.176	-0.663782	0.121778		once a month or less	-0.219317	0.201639	-1.09	0.277	-0.615517	0.176883		once a month or less	-0.16108	0.206505	-0.78	0.436	-0.566858	0.244698
regularly, at least once a fortnight	-0.376163	0.185191	-2.03	0.043	-0.740034	-0.012291		regularly, at least once a fortnight	-0.370244	0.189176	-1.96	0.051	-0.741955	0.0014673		regularly, at least once a fortnight	-0.359294	0.198359	-1.81	0.071	-0.749066	0.0304778
daily	-0.430905	0.159534	-2.7	0.007	-0.744365	-0.117446		daily	-0.399281	0.162125	-2.46	0.014	-0.717839	-0.0807224		daily	-0.404006	0.171545	-2.36	0.019	-0.741088	-0.066924
coresident	-0.289738	0.19413	-1.49	0.136	-0.671174	0.0916986		coresident	-0.260476	0.201063	-1.3	0.196	-0.655543	0.134592		coresident	-0.270547	0.213881	-1.26	0.207	-0.69082	0.149726
Contact with matGF (ref: dead)								Contact with matGF (ref: dead)								Contact with matGF (ref: dead)
never (alive)	0.147748	0.255649	0.58	0.564	-0.354563	0.65006		never (alive)	0.0889819	0.256796	0.35	0.729	-0.415596	0.59356		never (alive)	0.114559	0.258355	0.44	0.658	-0.393104	0.622223
once a month or less	-0.0722276	0.165793	-0.44	0.663	-0.397985	0.25353		once a month or less	-0.161535	0.169567	-0.95	0.341	-0.494717	0.171647		once a month or less	-0.168532	0.17532	-0.96	0.337	-0.513031	0.175968
regularly, at least once a fortnight	0.049174	0.144121	0.34	0.733	-0.234002	0.33235		regularly, at least once a fortnight	-0.0415511	0.150584	-0.28	0.783	-0.337433	0.254331		regularly, at least once a fortnight	-0.0340147	0.159073	-0.21	0.831	-0.34659	0.27856
daily	0.243332	0.21659	1.12	0.262	-0.182234	0.668898		daily	0.108437	0.225182	0.48	0.63	-0.334022	0.550897		daily	0.109325	0.229744	0.48	0.634	-0.342119	0.560768
coresident	-0.050004	0.349275	-0.14	0.886	-0.736276	0.636268		coresident	-0.168583	0.357952	-0.47	0.638	-0.871923	0.534757		coresident	-0.1923	0.36699	-0.52	0.601	-0.913427	0.528828
Contact with patGF (ref: dead)								Contact with patGF (ref: dead)								Contact with patGF (ref: dead)
never (alive)	-0.335698	0.330177	-1.02	0.31	-0.984445	0.313049		never (alive)	-0.263464	0.346791	-0.76	0.448	-0.944873	0.417945		never (alive)	-0.295297	0.349926	-0.84	0.399	-0.982896	0.392301
once a month or less	-0.160441	0.201362	-0.8	0.426	-0.556087	0.235205		once a month or less	-0.122752	0.201757	-0.61	0.543	-0.519185	0.27368		once a month or less	-0.180209	0.206296	-0.87	0.383	-0.585577	0.225159
regularly, at least once a fortnight	-0.0995142	0.172138	-0.58	0.563	-0.437738	0.23871		regularly, at least once a fortnight	-0.0244303	0.177078	-0.14	0.89	-0.37237	0.32351		regularly, at least once a fortnight	-0.0258268	0.182707	-0.14	0.888	-0.384842	0.333188
daily	0.0090955	0.154932	0.06	0.953	-0.295322	0.313513		daily	0.0413026	0.160291	0.26	0.797	-0.273652	0.356257		daily	0.0125551	0.164821	0.08	0.939	-0.311315	0.336425
coresident	-0.275919	0.199662	-1.38	0.168	-0.668224	0.116386		coresident	-0.245759	0.203799	-1.21	0.228	-0.646203	0.154684		coresident	-0.310001	0.212116	-1.46	0.145	-0.726804	0.106802
father (ref: never away)								money from matGM	-0.241587	0.142747	-1.69	0.091	-0.522071	0.0388967		money from matGM	-0.229336	0.145128	-1.58	0.115	-0.51451	0.0558385
non-resident in HH	0.0339932	0.266173	0.13	0.898	-0.488997	0.556983		money from patGM	-0.0825289	0.155918	-0.53	0.597	-0.388892	0.223834		money from patGM	-0.0471869	0.160534	-0.29	0.769	-0.362634	0.26826
often away	0.321348	0.165325	1.94	0.053	-0.0034892	0.646186		money from matGF	0.342273	0.157674	2.17	0.03	0.0324593	0.652087		money from matGF	0.343194	0.163741	2.1	0.037	0.021445	0.664942
sometimes away	0.0741614	0.140371	0.53	0.598	-0.201647	0.349969		money from patGF	-0.181396	0.18621	-0.97	0.33	-0.547281	0.184488		money from patGF	-0.215361	0.192375	-1.12	0.264	-0.593375	0.162652
birth order	-0.051252	0.0348333	-1.47	0.142	-0.119694	0.0171902		father (ref: never away)								Advice from matGM (ref: never)
child's age	-0.0071811	0.0778799	-0.09	0.927	-0.160203	0.145841		non-resident in HH	0.047584	0.266307	0.18	0.858	-0.475682	0.57085		sometimes	0.0074954	0.146161	0.05	0.959	-0.279709	0.2947
child's age squared	-0.0077572	0.0053632	-1.45	0.149	-0.0182951	0.0027806		often away	0.324341	0.165991	1.95	0.051	-0.0018144	0.650497		often	-0.243433	0.197862	-1.23	0.219	-0.632228	0.145362
sex	-0.0786253	0.097327	-0.81	0.42	-0.269858	0.112607		sometimes away	0.0690844	0.14049	0.49	0.623	-0.206964	0.345133
mother's height (cm)	0.0479505	0.0102619	4.67	0	0.0277874	0.0681136										Advice from patGM (ref: never)
mother's age	0.018087	0.0146904	1.23	0.219	-0.0107774	0.0469513		birth order	-0.0526	0.0349788	-1.5	0.133	-0.12133	0.0161298		sometimes	-0.14175	0.142916	-0.99	0.322	-0.422577	0.139078
education	0.0554273	0.0203303	2.73	0.007	0.0154814	0.0953731		child's age	-0.0007535	0.078508	-0.01	0.992	-0.155014	0.153507		often	0.0993508	0.197774	0.5	0.616	-0.289271	0.487973
ethnicity								child's age squared	-0.0082034	0.0054109	-1.52	0.13	-0.0188353	0.0024284
ladina	-0.250821	0.201313	-1.25	0.213	-0.646369	0.144728		sex	-0.0867012	0.0975275	-0.89	0.374	-0.278333	0.10493		Advice from matGF (ref: never)
other	0.356068	0.536272	0.66	0.507	-0.697625	1.40976		mother's height (cm)	0.0492156	0.010294	4.78	0	0.0289889	0.0694423		sometimes	0.0187513	0.160625	0.12	0.907	-0.296873	0.334376
department								mother's age	0.0199285	0.0148023	1.35	0.179	-0.0091564	0.0490134		often	-0.0988427	0.255443	-0.39	0.699	-0.600785	0.403099
Jalapa	-0.482041	0.200206	-2.41	0.016	-0.875415	-0.0886667		education	0.0528171	0.0203855	2.59	0.01	0.0127616	0.0928726
Chimaltenango	-0.550844	0.15065	-3.66	0	-0.846848	-0.25484		ethnicity								Advice from patGF (ref: never)
Totonicapan	-1.0136	0.154461	-6.56	0	-1.31709	-0.710111		ladina	-0.240423	0.201448	-1.19	0.233	-0.636247	0.155402		sometimes	0.0418179	0.184447	0.23	0.821	-0.320616	0.404252
intercept	-7.74587	1.55035	-5	0	-10.7921	-4.69968		other	0.386405	0.539113	0.72	0.474	-0.672897	1.44571		often	0.30492	0.293227	1.04	0.299	-0.271266	0.881106
								department
								Jalapa	-0.472675	0.20123	-2.35	0.019	-0.868071	-0.0772778		father (ref: never away)
								Chimaltenango	-0.570169	0.154226	-3.7	0	-0.873208	-0.26713		non-resident in HH	0.0271058	0.268724	0.1	0.92	-0.500931	0.555143
								Totonicapan	-1.00882	0.155617	-6.48	0	-1.31459	-0.703048		often away	0.350639	0.167066	2.1	0.036	0.022357	0.678921
								intercept	-7.98815	1.55586	-5.13	0	-11.0453	-4.93104		sometimes away	0.0774891	0.141064	0.55	0.583	-0.199699	0.354677
																birth order	-0.0539115	0.035657	-1.51	0.131	-0.123977	0.0161539
																child's age	-0.0033076	0.0793652	-0.04	0.967	-0.159259	0.152643
																child's age squared	-0.0080671	0.0054689	-1.48	0.141	-0.0188135	0.0026792
																sex	-0.0650344	0.0984238	-0.66	0.509	-0.258435	0.128366
																mother's height (cm)	0.0499613	0.0103511	4.83	0	0.0296215	0.0703011
																mother's age	0.0194802	0.0149693	1.3	0.194	-0.0099341	0.0488946
																education	0.0520012	0.0206462	2.52	0.012	0.0114318	0.0925705
																ethnicity
																ladina	-0.217877	0.202824	-1.07	0.283	-0.616422	0.180668
																other	0.397057	0.54132	0.73	0.464	-0.666627	1.46074
																department
																Jalapa	-0.478507	0.201952	-2.37	0.018	-0.875339	-0.0816749
																Chimaltenango	-0.54945	0.155483	-3.53	0	-0.854972	-0.243928
																Totonicapan	-0.97927	0.159147	-6.15	0	-1.29199	-0.66655
																intercept	-8.08311	1.56436	-5.17	0	-11.157	-5.00918
1-5 year olds
HAZ	Coef.	Std. Err.	z	P>z	[95% Conf.	Interval]	N=2448	HAZ	Coef.	Std. Err.	z	P>z	[95% Conf.	Interval]	N=2443	HAZ	Coef.	Std. Err.	z	P>z	[95% Conf.	Interval]	N=2443
Contact with matGM (ref: dead)								Contact with matGM (ref: dead)								Contact with matGM (ref: dead)
never	0.0248932	0.19218	0.13	0.897	-0.351773	0.40156		never	0.0184647	0.191876	0.1	0.923	-0.357606	0.394535		never	0.0112177	0.19246	0.06	0.954	-0.365996	0.388431
once a month or less	0.184826	0.0842432	2.19	0.028	0.019712	0.349939		once a month or less	0.186202	0.0848603	2.19	0.028	0.0198785	0.352525		once a month or less	0.210163	0.0903325	2.33	0.02	0.0331143	0.387211
regularly, at least once a fortnight	0.0293657	0.0804481	0.37	0.715	-0.12831	0.187041		regularly, at least once a fortnight	0.0300434	0.081977	0.37	0.714	-0.130629	0.190715		regularly, at least once a fortnight	0.0522212	0.089327	0.58	0.559	-0.122857	0.227299
daily	0.111887	0.106491	1.05	0.293	-0.0968314	0.320605		daily	0.123454	0.108969	1.13	0.257	-0.0901205	0.337029		daily	0.138738	0.114456	1.21	0.225	-0.0855913	0.363067
coresident	-0.105538	0.150137	-0.7	0.482	-0.399802	0.188725		coresident	-0.0893476	0.15336	-0.58	0.56	-0.389927	0.211231		coresident	-0.0747673	0.159899	-0.47	0.64	-0.388164	0.23863
Contact with patGM (ref: dead)								Contact with patGM (ref: dead)								Contact with patGM (ref: dead)
never	-0.399238	0.171321	-2.33	0.02	-0.735021	-0.0634563		never	-0.40432	0.171206	-2.36	0.018	-0.739877	-0.0687634		never	-0.401042	0.171237	-2.34	0.019	-0.73666	-0.0654231
once a month or less	0.0631138	0.0991065	0.64	0.524	-0.131131	0.257359		once a month or less	0.0544723	0.0990556	0.55	0.582	-0.139673	0.248618		once a month or less	0.031898	0.100268	0.32	0.75	-0.164623	0.228419
regularly, at least once a fortnight	0.0283304	0.0889838	0.32	0.75	-0.146075	0.202736		regularly, at least once a fortnight	-0.001317	0.090271	-0.01	0.988	-0.178245	0.175611		regularly, at least once a fortnight	-0.0390601	0.0946517	-0.41	0.68	-0.224574	0.146454
daily	-0.0807201	0.0780415	-1.03	0.301	-0.233679	0.0722384		daily	-0.114829	0.0798023	-1.44	0.15	-0.271238	0.0415807		daily	-0.141304	0.0840617	-1.68	0.093	-0.306062	0.0234538
coresident	-0.139207	0.102266	-1.36	0.173	-0.339645	0.0612303		coresident	-0.171728	0.10406	-1.65	0.099	-0.375681	0.0322253		coresident	-0.210589	0.108622	-1.94	0.053	-0.423485	0.0023066
Contact with matGF (ref: dead)								Contact with matGF (ref: dead)								Contact with matGF (ref: dead)
never	0.0774124	0.154394	0.5	0.616	-0.225195	0.38002		never	0.0513306	0.156672	0.33	0.743	-0.25574	0.358401		never	0.0453361	0.157019	0.29	0.773	-0.262416	0.353089
once a month or less	-0.0377959	0.0792999	-0.48	0.634	-0.193221	0.117629		once a month or less	-0.0059563	0.0800923	-0.07	0.941	-0.162934	0.151022		once a month or less	-0.0181734	0.0836118	-0.22	0.828	-0.18205	0.145703
regularly, at least once a fortnight	0.0864288	0.0721306	1.2	0.231	-0.0549446	0.227802		regularly, at least once a fortnight	0.125709	0.0738248	1.7	0.089	-0.0189851	0.270403		regularly, at least once a fortnight	0.115368	0.0779655	1.48	0.139	-0.037442	0.268177
daily	-0.0827449	0.106519	-0.78	0.437	-0.291519	0.126029		daily	-0.0260868	0.109563	-0.24	0.812	-0.240825	0.188652		daily	-0.0376711	0.112319	-0.34	0.737	-0.257812	0.18247
coresident	0.315958	0.178018	1.77	0.076	-0.0329499	0.664867		coresident	0.399006	0.182047	2.19	0.028	0.0422009	0.755811		coresident	0.385895	0.183762	2.1	0.036	0.0257279	0.746062
Contact with patGF (ref: dead)								Contact with patGF (ref: dead)								Contact with patGF (ref: dead)
never	-0.0088216	0.158432	-0.06	0.956	-0.319343	0.3017		never	0.0297008	0.160748	0.18	0.853	-0.285359	0.344761		never	0.0364596	0.161159	0.23	0.821	-0.279405	0.352325
once a month or less	0.120305	0.102688	1.17	0.241	-0.0809594	0.32157		once a month or less	0.124161	0.10277	1.21	0.227	-0.0772651	0.325587		once a month or less	0.151511	0.104414	1.45	0.147	-0.0531362	0.356159
regularly, at least once a fortnight	-0.0497698	0.084544	-0.59	0.556	-0.215473	0.115933		regularly, at least once a fortnight	-0.0149123	0.0858295	-0.17	0.862	-0.183135	0.15331		regularly, at least once a fortnight	0.0200497	0.0883861	0.23	0.821	-0.153184	0.193283
daily	0.0828557	0.0743234	1.11	0.265	-0.0628155	0.228527		daily	0.106305	0.0763377	1.39	0.164	-0.0433144	0.255924		daily	0.130564	0.0785595	1.66	0.097	-0.0234098	0.284538
coresident	0.0610911	0.10548	0.58	0.562	-0.145646	0.267828		coresident	0.0762207	0.10652	0.72	0.474	-0.132554	0.284995		coresident	0.114232	0.110687	1.03	0.302	-0.102711	0.331175
father (ref: never away)								money from matGM	-0.017522	0.0738233	-0.24	0.812	-0.162213	0.127169		money from matGM	-0.0102281	0.0752397	-0.14	0.892	-0.157695	0.137239
non-resident in HH	0.209228	0.107703	1.94	0.052	-0.0018655	0.420322		money from patGM	0.162198	0.0777932	2.08	0.037	0.0097263	0.31467		money from patGM	0.143289	0.0794463	1.8	0.071	-0.0124231	0.299001
often away	-0.0227826	0.0813868	-0.28	0.78	-0.182298	0.136733		money from matGF	-0.204641	0.0835068	-2.45	0.014	-0.368312	-0.040971		money from matGF	-0.211125	0.0863395	-2.45	0.014	-0.380348	-0.0419028
sometimes away	-0.0792839	0.0740493	-1.07	0.284	-0.224418	0.0658501		money from patGF	-0.12616	0.089063	-1.42	0.157	-0.300721	0.0484001		money from patGF	-0.0891853	0.092643	-0.96	0.336	-0.270762	0.0923915
birth order	-0.162964	0.0192976	-8.44	0	-0.200786	-0.125141		father (ref: never away)								Advice from matGM (ref: never)
child's age	0.0107113	0.0065713	1.63	0.103	-0.0021682	0.0235908		non-resident in HH	0.222508	0.107445	2.07	0.038	0.0119202	0.433097		sometimes	-0.0523027	0.0694069	-0.75	0.451	-0.188338	0.0837324
child's age squared	-0.0001529	8.06e-05	-1.9	0.058	-0.0003108	5.05e-06		often away	-0.0183953	0.0811793	-0.23	0.821	-0.177504	0.140713		often	0.0048042	0.0978857	0.05	0.961	-0.187048	0.196657
sex	0.0238817	0.0404516	0.59	0.555	-0.0554019	0.103165		sometimes away	-0.0836964	0.073833	-1.13	0.257	-0.228407	0.0610136
mother's height (cm)	0.0742324	0.0047633	15.58	0	0.0648964	0.0835683										Advice from patGM (ref: never)
mother's age	0.0543271	0.008036	6.76	0	0.0385767	0.0700774		birth order	-0.16158	0.0192652	-8.39	0	-0.199339	-0.123821		sometimes	0.0508292	0.0731672	0.69	0.487	-0.0925758	0.194234
education	0.065512	0.0105492	6.21	0	0.044836	0.086188		child's age	0.0119016	0.0065761	1.81	0.07	-0.0009873	0.0247905		often	0.132356	0.100312	1.32	0.187	-0.0642519	0.328965
ethnicity								child's age squared	-0.000166	8.06e-05	-2.06	0.039	-0.000324	-8.05e-06
ladina	0.417899	0.101761	4.11	0	0.218452	0.617346		sex	0.026507	0.0404218	0.66	0.512	-0.0527183	0.105732		Advice from matGF (ref: never)
other	0.16169	0.211122	0.77	0.444	-0.252102	0.575483		mother's height (cm)	0.0741142	0.0047561	15.58	0	0.0647924	0.0834359		sometimes	0.0426592	0.0788722	0.54	0.589	-0.111927	0.197246
department								mother's age	0.0535774	0.0080334	6.67	0	0.0378322	0.0693226		often	0.0041993	0.126922	0.03	0.974	-0.244563	0.252962
Jalapa	-0.694374	0.104001	-6.68	0	-0.898212	-0.490536		education	0.066255	0.0105515	6.28	0	0.0455744	0.0869356
Chimaltenango	-0.398946	0.0724419	-5.51	0	-0.54093	-0.256963		ethnicity								Advice from patGF (ref: never)
Totonicapan	-0.69396	0.076021	-9.13	0	-0.842958	-0.544962		ladina	0.427436	0.10215	4.18	0	0.227226	0.627645		sometimes	-0.0931619	0.0882162	-1.06	0.291	-0.266062	0.0797387
intercept	-14.4316	0.726426	-19.87	0	-15.8554	-13.0078		other	0.197447	0.210786	0.94	0.349	-0.215687	0.610581		often	-0.179797	0.137657	-1.31	0.192	-0.4496	0.0900058
								department
								Jalapa	-0.701412	0.104516	-6.71	0	-0.90626	-0.496564		father (ref: never)
								Chimaltenango	-0.412982	0.0729573	-5.66	0	-0.555976	-0.269989		non-resident in HH	0.218747	0.1076	2.03	0.042	0.0078555	0.429639
								Totonicapan	-0.690368	0.0758728	-9.1	0	-0.839076	-0.54166		often away	-0.0274801	0.0813118	-0.34	0.735	-0.186848	0.131888
								intercept	-14.4261	0.72543	-19.89	0	-15.8479	-13.0043		sometimes away	-0.0840464	0.0740842	-1.13	0.257	-0.229249	0.0611559
																birth order	-0.16248	0.0192677	-8.43	0	-0.200244	-0.124716
																child's age	0.0116812	0.0065799	1.78	0.076	-0.0012151	0.0245776
																child's age squared	-0.0001637	8.07e-05	-2.03	0.042	-0.0003218	-5.6e-06
																sex	0.0252431	0.0404223	0.62	0.532	-0.0539832	0.104469
																mother's height (cm)	0.0741039	0.0047601	15.57	0	0.0647743	0.0834335
																mother's age	0.054099	0.0080438	6.73	0	0.0383335	0.0698645
																education	0.0663668	0.0105698	6.28	0	0.0456503	0.0870833
																ethnicity
																ladina	0.423764	0.102271	4.14	0	0.223316	0.624211
																other	0.194954	0.211104	0.92	0.356	-0.218802	0.608709
																department
																Jalapa	-0.703716	0.104544	-6.73	0	-0.908619	-0.498813
																Chimaltenango	-0.418217	0.0730424	-5.73	0	-0.561378	-0.275057
																Totonicapan	-0.694202	0.077471	-8.96	0	-0.846043	-0.542362
																intercept	-14.4288	0.725962	-19.88	0	-15.8516	-13.0059
